# Supplementary material for: A novel GH3-β-glucosidase from soda lake metagenomic libraries with desirable properties for biomass degradation
Source: Sci Rep. 2024 May 1;14:10012. doi: 10.1038/s41598-024-60645-y (PMC11063200; doi:10.1038/s41598-024-60645-y)
Supplement: Supplementary file 1 — Supplementary Table 1. [file 41598_2024_60645_MOESM1_ESM.xlsx]

## Sheet: hit table of blast for celgh3_f
Supplementary Table 1: BLASTP Search Results for CelGH3_f17 Against the Protein Data Bank (PDB).
Description	Scientific Name	Taxid	Query Cover	E value	Per. ident	Accession
Chain A, BETA-HEXOSAMINIDASE [Pseudomonas aeruginosa PAO1]	Pseudomonas aeruginosa PAO1	208964	0.87	6e-66	53.96	5G1M_A
Chain A, Beta-hexosaminidase [Pseudomonas aeruginosa PAO1]	Pseudomonas aeruginosa PAO1	208964	0.87	1e-64	53.47	5G5U_A
Chain A, Beta-hexosaminidase 1 [Burkholderia cenocepacia J2315]	Burkholderia cenocepacia J2315	216591	0.99	5e-64	50.88	4G6C_A
Chain A, Beta-hexosaminidase 1 [Burkholderia cenocepacia J2315]	Burkholderia cenocepacia J2315	216591	0.99	5e-64	50.88	4GNV_A
Chain A, Beta-hexosaminidase [Salmonella enterica subsp. enterica serovar Typhimurium str. LT2]	Salmonella enterica subsp. enterica serovar Typhimurium str. LT2	99287	0.97	3e-61	46.9	4GVF_A
Chain A, Beta-hexosaminidase [Salmonella enterica subsp. enterica serovar Typhimurium str. LT2]	Salmonella enterica subsp. enterica serovar Typhimurium str. LT2	99287	0.97	1e-60	46.46	4GVI_A
Chain A, Beta-hexosaminidase [Neisseria gonorrhoeae]	Neisseria gonorrhoeae	485	0.96	7e-57	46.85	6JTI_A
Chain A, Beta-hexosaminidase [Vibrio cholerae]	Vibrio cholerae	666	0.99	3e-55	45.45	3GS6_A
Chain A, Beta-hexosaminidase [Vibrio cholerae]	Vibrio cholerae	666	0.99	3e-55	45.45	2OXN_A
Chain A, Beta-hexosaminidase [Vibrio cholerae]	Vibrio cholerae	666	0.99	4e-55	45.45	1Y65_A
Chain A, Beta-hexosaminidase [Vibrio cholerae]	Vibrio cholerae	666	0.99	4e-49	43.04	1TR9_A
Chain A, Beta-N-acetylhexosaminidase [Akkermansia muciniphila ATCC BAA-835]	Akkermansia muciniphila ATCC BAA-835	349741	0.73	7e-28	38.86	7VI6_A
Chain A, Beta-N-acetylglucosaminidase [Thermotoga maritima MSB8]	Thermotoga maritima MSB8	243274	0.75	8e-28	39.55	3WO8_A
Chain A, GH3 beta-N-acetylglucosaminidase [Paenibacillaceae]	Paenibacillaceae	186822	0.76	2e-27	37.22	6K5J_A
Chain A, Beta-glucosidase-related glycosidases [Corynebacterium glutamicum ATCC 13032]	Corynebacterium glutamicum ATCC 13032	196627	0.74	2e-26	38.89	5IOB_A
Chain A, Probable conserved lipoprotein LpqI [Mycobacterium tuberculosis H37Rv]	Mycobacterium tuberculosis H37Rv	83332	0.76	7e-26	40.76	6GFV_A
Chain A, Beta-N-acetylhexosaminidase [Thermotoga neapolitana]	Thermotoga neapolitana	2337	0.75	8e-26	36.52	5BZA_A
Chain A, Glycosyl hyrolase, family 3 [Deinococcus radiodurans R1 = ATCC 13939 = DSM 20539]	Deinococcus radiodurans R1 = ATCC 13939 = DSM 20539	243230	0.76	8e-26	36.52	3TEV_A
Chain A, Glycosyl hydrolase family 3 [Picosynechococcus sp. PCC 7002]	Picosynechococcus sp. PCC 7002	32049	0.78	9e-26	36.07	3SQL_A
Chain A, N-acetyl-beta-D glucosaminidase [Rhizomucor miehei CAU432]	Rhizomucor miehei CAU432	1031333	0.74	5e-24	35.39	4ZM6_A
Chain A, Uncharacterized lipoprotein ybbD [Bacillus subtilis]	Bacillus subtilis	1423	0.74	1e-23	33.33	3BMX_A
Chain A, Lipoprotein ybbD [Bacillus subtilis]	Bacillus subtilis	1423	0.74	4e-23	32.8	3LK6_A
Chain A, Uncharacterized lipoprotein ybbD [Bacillus subtilis subsp. subtilis str. 168]	Bacillus subtilis subsp. subtilis str. 168	224308	0.74	6e-23	32.8	4GYJ_A
Chain A, Beta-N-acetylhexosaminidase [Mycolicibacterium smegmatis MC2 155]	Mycolicibacterium smegmatis MC2 155	246196	0.74	2e-20	39.01	4YYF_A
Chain A, Beta-N-acetylhexosaminidase [Beutenbergia cavernae DSM 12333]	Beutenbergia cavernae DSM 12333	471853	0.75	3e-16	32.26	5BU9_A
Chain A, Beta-glucoside phosphorylase BglX [unidentified]	unidentified	32644	0.99	4e-09	25.48	5VQD_A
Chain A, Beta-glucosidase [Paenibacillus barengoltzii]	Paenibacillus barengoltzii	343517	0.65	0.001	24.38	5WUG_A
Chain A, Periplasmic beta-glucosidase [Pseudomonas aeruginosa PAO1]	Pseudomonas aeruginosa PAO1	208964	0.73	0.01	25.41	6R5I_A
Chain A, Periplasmic beta-glucosidase [Pseudomonas aeruginosa PAO1]	Pseudomonas aeruginosa PAO1	208964	0.73	0.034	24.86	6R5O_A
Chain A, Periplasmic beta-glucosidase [Pseudomonas aeruginosa PAO1]	Pseudomonas aeruginosa PAO1	208964	0.73	0.037	24.86	6R5R_A
Chain A, Periplasmic beta-glucosidase [Pseudomonas aeruginosa PAO1]	Pseudomonas aeruginosa PAO1	208964	0.82	0.046	24.19	6R5P_A
