# Supplementary material for: A novel GH3-β-glucosidase from soda lake metagenomic libraries with desirable properties for biomass degradation
Source: Sci Rep. 2024 May 1;14:10012. doi: 10.1038/s41598-024-60645-y (PMC11063200; doi:10.1038/s41598-024-60645-y)
Supplement: Supplementary file 2 — Supplementary Table 2. [file 41598_2024_60645_MOESM2_ESM.xlsx]

## Sheet: Sheet1
Supplementary Table 2: Phyre2 identified homologous templates
#	Template	Confidence	% i.d.	Template Information
1	c5g1mA_	100	51	PDB header: hydrolase
				Chain: A: PDB Molecule: beta-hexosaminidase;
				PDBTitle: crystal structure of nagz from pseudomonas aeruginosa
				PDB Entry: PDBe RCSB PDBj
2	c4g6cA_	100	50	PDB header: hydrolase
				Chain: A: PDB Molecule: beta-hexosaminidase 1;
				PDBTitle: crystal structure of beta-hexosaminidase 1 from burkholderia2 cenocepacia j2315
				PDB Entry: PDBe RCSB PDBj
3	c6jtkF_	100	48	PDB header: hydrolase
				Chain: F: PDB Molecule: beta-hexosaminidase;
				PDBTitle: crystal structure of nagz from neisseria gonorrhoeae in complex with2 n-trifluoroacetyl-d-glucosamine
				PDB Entry: PDBe RCSB PDBj
4	d1tr9a_	100	43	Fold: TIM beta/alpha-barrel
				Superfamily: (Trans)glycosidases
				Family: NagZ-like
				PDB entry: PDBe RCSB PDBj
5	c4gvgB_	100	44	PDB header: hydrolase
				Chain: B: PDB Molecule: beta-hexosaminidase;
				PDBTitle: crystal structure of salmonella typhimurium family 3 glycoside2 hydrolase (nagz)
				PDB Entry: PDBe RCSB PDBj
6	c6k5jA_	100	34	PDB header: hydrolase
				Chain: A: PDB Molecule: gh3 beta-n-acetylglucosaminidase;
				PDBTitle: structure of a glycoside hydrolase family 3 beta-n-2 acetylglucosaminidase from paenibacillus sp. str. fpu-7
				PDB Entry: PDBe RCSB PDBj
7	c3wo8B_	100	35	PDB header: hydrolase
				Chain: B: PDB Molecule: beta-n-acetylglucosaminidase;
				PDBTitle: crystal structure of the beta-n-acetylglucosaminidase from thermotoga2 maritima
				PDB Entry: PDBe RCSB PDBj
8	c3tevA_	100	33	PDB header: hydrolase
				Chain: A: PDB Molecule: glycosyl hyrolase, family 3;
				PDBTitle: the crystal structure of glycosyl hydrolase from deinococcus2 radiodurans r1
				PDB Entry: PDBe RCSB PDBj
9	c7vi7A_	100	32	PDB header: hydrolase
				Chain: A: PDB Molecule: beta-n-acetylhexosaminidase;
				PDBTitle: crystal structure of gh3 beta-n-acetylhexosaminidase amuc_2109 from2 akkermansia muciniphila in complex with glcnac
				PDB Entry: PDBe RCSB PDBj
10	c3bmxB_	100	31	PDB header: hydrolase
				Chain: B: PDB Molecule: uncharacterized lipoprotein ybbd;
				PDBTitle: beta-n-hexosaminidase (ybbd) from bacillus subtilis
				PDB Entry: PDBe RCSB PDBj
11	c3sqlB_	100	31	PDB header: hydrolase
				Chain: B: PDB Molecule: glycosyl hydrolase family 3;
				PDBTitle: crystal structure of glycoside hydrolase from synechococcus
				PDB Entry: PDBe RCSB PDBj
12	c3lk6A_	100	30	PDB header: hydrolase
				Chain: A: PDB Molecule: lipoprotein ybbd;
				PDBTitle: beta-n-hexosaminidase n318d mutant (ybbd_n318d) from bacillus subtilis
				PDB Entry: PDBe RCSB PDBj
13	c4zm6A_	100	29	PDB header: hydrolase, transferase
				Chain: A: PDB Molecule: n-acetyl-beta-d glucosaminidase;
				PDBTitle: a unique gcn5-related glucosamine n-acetyltransferase region exist in2 the fungal multi-domain gh3 beta-n-acetylglucosaminidase
				PDB Entry: PDBe RCSB PDBj
14	c4yyfC_	100	31	PDB header: hydrolase
				Chain: C: PDB Molecule: beta-n-acetylhexosaminidase;
				PDBTitle: the crystal structure of a glycosyl hydrolase of gh3 family member2 from [mycobacterium smegmatis str. mc2 155
				PDB Entry: PDBe RCSB PDBj
15	c5bzaA_	100	31	PDB header: hydrolase
				Chain: A: PDB Molecule: beta-n-acetylhexosaminidase;
				PDBTitle: crystal structure of cbsa from thermotoga neapolitana
				PDB Entry: PDBe RCSB PDBj
16	c5bu9B_	100	31	PDB header: hydrolase
				Chain: B: PDB Molecule: beta-n-acetylhexosaminidase;
				PDBTitle: crystal structure of beta-n-acetylhexosaminidase from beutenbergia2 cavernae dsm 12333
				PDB Entry: PDBe RCSB PDBj
17	c5iobC_	100	31	PDB header: hydrolase
				Chain: C: PDB Molecule: beta-glucosidase-related glycosidases;
				PDBTitle: crystal structure of beta-n-acetylglucosaminidase-like protein from2 corynebacterium glutamicum
				PDB Entry: PDBe RCSB PDBj
18	c7zb3A_	100	26	PDB header: hydrolase
				Chain: A: PDB Molecule: beta-xylosidase;
				PDBTitle: crystal structure of beta-xylosidase from thermotoga maritima in2 complex with xylohexaose hydrolysed to xylobiose
				PDB Entry: PDBe RCSB PDBj
19	c7qg4B_	100	25	PDB header: hydrolase
				Chain: B: PDB Molecule: sn243;
				PDBTitle: apo crystal structure of a mutant of sn243 (d415n)
				PDB Entry: PDBe RCSB PDBj
20	c5z87B_	100	25	PDB header: hydrolase
				Chain: B: PDB Molecule: emgh1;
				PDBTitle: structural of a novel b-glucosidase emgh1 at 2.3 angstrom from2 erythrobacter marinus
				PDB Entry: PDBe RCSB PDBj
21	c4zo9B_	100	24	PDB header: hydrolase
				Chain: B: PDB Molecule: lin1840 protein;
				PDBTitle: crystal structure of mutant (d270a) beta-glucosidase from listeria2 innocua in complex with laminaribiose
				PDB Entry: PDBe RCSB PDBj
22	c5m6gA_	100	24	PDB header: hydrolase
				Chain: A: PDB Molecule: beta-glucosidase;
				PDBTitle: crystal structure glucan 1,4-beta-glucosidase from saccharopolyspora2 erythraea
				PDB Entry: PDBe RCSB PDBj
23	c6r5nA_	100	23	PDB header: hydrolase
				Chain: A: PDB Molecule: periplasmic beta-glucosidase;
				PDBTitle: the crystal structure of glycoside hydrolase bglx from p. aeruginosa2 in complex with 1-deoxynojirimycin
				PDB Entry: PDBe RCSB PDBj
24	c3f93D_	100	22	PDB header: hydrolase
				Chain: D: PDB Molecule: beta-glucosidase;
				PDBTitle: crystal structure of exo-1,3/1,4-beta-glucanase (exop) from2 pseudoalteromonas sp. bb1
				PDB Entry: PDBe RCSB PDBj
25	c5vqdA_	100	21	PDB header: hydrolase
				Chain: A: PDB Molecule: beta-glucoside phosphorylase bglx;
				PDBTitle: beta-glucoside phosphorylase bglx
				PDB Entry: PDBe RCSB PDBj
26	c7pjjA_	100	22	PDB header: hydrolase
				Chain: A: PDB Molecule: beta-glucosidase;
				PDBTitle: structure of the family-3 glycosyl hydrolase bcpe2 from streptomyces2 scabies
				PDB Entry: PDBe RCSB PDBj
27	c5jp0A_	100	21	PDB header: hydrolase
				Chain: A: PDB Molecule: beta-glucosidase bogh3b;
				PDBTitle: bacteroides ovatus xyloglucan pul gh3b with bound glucose
				PDB Entry: PDBe RCSB PDBj
28	c1ex1A_	100	21	PDB header: hydrolase
				Chain: A: PDB Molecule: protein (beta-d-glucan exohydrolase isoenzyme exo1);
				PDBTitle: beta-d-glucan exohydrolase from barley
				PDB Entry: PDBe RCSB PDBj
29	d1x38a1	100	21	Fold: TIM beta/alpha-barrel
				Superfamily: (Trans)glycosidases
				Family: NagZ-like
				PDB entry: PDBe RCSB PDBj
30	c5yotB_	100	20	PDB header: hydrolase
				Chain: B: PDB Molecule: isoprimeverose-producing enzyme;
				PDBTitle: isoprimeverose-producing enzyme from aspergillus oryzae in complex2 with isoprimeverose
				PDB Entry: PDBe RCSB PDBj
31	c5a7mA_	100	20	PDB header: hydrolase
				Chain: A: PDB Molecule: beta-xylosidase;
				PDBTitle: the structure of hypocrea jecorina beta-xylosidase xyl3a (bxl1)
				PDB Entry: PDBe RCSB PDBj
32	c4iidB_	100	21	PDB header: hydrolase
				Chain: B: PDB Molecule: beta-glucosidase 1;
				PDBTitle: crystal structure of beta-glucosidase 1 from aspergillus aculeatus in2 complex with 1-deoxynojirimycin
				PDB Entry: PDBe RCSB PDBj
33	c3u48A_	100	20	PDB header: hydrolase
				Chain: A: PDB Molecule: jmb19063;
				PDBTitle: from soil to structure: a novel dimeric family 3-beta-glucosidase2 isolated from compost using metagenomic analysis
				PDB Entry: PDBe RCSB PDBj
34	c5z9sB_	100	20	PDB header: hydrolase
				Chain: B: PDB Molecule: glycosyl hydrolase family 3 protein;
				PDBTitle: functional and structural characterization of a beta-glucosidase2 involved in saponin metabolism from intestinal bacteria
				PDB Entry: PDBe RCSB PDBj
35	c3ac0B_	100	20	PDB header: hydrolase
				Chain: B: PDB Molecule: beta-glucosidase i;
				PDBTitle: crystal structure of beta-glucosidase from kluyveromyces marxianus in2 complex with glucose
				PDB Entry: PDBe RCSB PDBj
36	c7xtjB_	100	19	PDB header: hydrolase
				Chain: B: PDB Molecule: xylan 1,4-beta-xylosidase;
				PDBTitle: crystal structure of e88a mutant of gh3 beta-xylosidase from2 aspergillus niger (anbx)
				PDB Entry: PDBe RCSB PDBj
37	c7vc7A_	100	19	PDB header: hydrolase
				Chain: A: PDB Molecule: xylan 1,4-beta-xylosidase;
				PDBTitle: the structure of beta-xylosidase from phanerochaete2 chrysosporium(pcbxl3)
				PDB Entry: PDBe RCSB PDBj
38	c4d0jD_	100	20	PDB header: hydrolase
				Chain: D: PDB Molecule: beta-glucosidase;
				PDBTitle: crystal structure of glycoside hydrolase family 3 beta-2 glucosidase cel3a from the moderately thermophilic fungus3 rasamsonia emersonii
				PDB Entry: PDBe RCSB PDBj
39	c5nbsA_	100	19	PDB header: hydrolase
				Chain: A: PDB Molecule: beta-glucosidase;
				PDBTitle: structural studies of a glycoside hydrolase family 3 beta-glucosidase2 from the model fungus neurospora crassa
				PDB Entry: PDBe RCSB PDBj
40	c6jxgA_	100	19	PDB header: hydrolase
				Chain: A: PDB Molecule: beta-glucosidase;
				PDBTitle: crystasl structure of beta-glucosidase d2-bgl from chaetomella2 raphigera
				PDB Entry: PDBe RCSB PDBj
41	c2x41A_	100	19	PDB header: hydrolase
				Chain: A: PDB Molecule: beta-glucosidase;
				PDBTitle: structure of beta-glucosidase 3b from thermotoga neapolitana in2 complex with glucose
				PDB Entry: PDBe RCSB PDBj
42	c5tf0B_	100	18	PDB header: hydrolase
				Chain: B: PDB Molecule: glycosyl hydrolase family 3 n-terminal domain protein;
				PDBTitle: crystal structure of glycosil hydrolase family 3 n-terminal domain2 protein from bacteroides intestinalis
				PDB Entry: PDBe RCSB PDBj
43	c5wvpA_	100	17	PDB header: hydrolase
				Chain: A: PDB Molecule: beta-glucosidase;
				PDBTitle: expression, characterization and crystal structure of a novel beta-2 glucosidase from paenibacillus barengoltzii
				PDB Entry: PDBe RCSB PDBj
44	c6jbsB_	100	18	PDB header: hydrolase
				Chain: B: PDB Molecule: beta-d-xylosidase/beta-d-glucosidase;
				PDBTitle: bifunctional xylosidase/glucosidase lxyl
				PDB Entry: PDBe RCSB PDBj
45	c4i3gB_	100	17	PDB header: hydrolase
				Chain: B: PDB Molecule: beta-glucosidase;
				PDBTitle: crystal structure of desr, a beta-glucosidase from streptomyces2 venezuelae in complex with d-glucose.
				PDB Entry: PDBe RCSB PDBj
46	c7ms2B_	100	18	PDB header: hydrolase
				Chain: B: PDB Molecule: thermostable beta-glucosidase b;
				PDBTitle: three-dimensional structure of a gh3 beta-glucosidase from clostridium2 thermocellum in complex with glycerol
				PDB Entry: PDBe RCSB PDBj
47	c6q7jB_	100	17	PDB header: hydrolase
				Chain: B: PDB Molecule: exo-1,4-beta-xylosidase xlnd;
				PDBTitle: gh3 exo-beta-xylosidase (xlnd) in complex with xylobiose aziridine2 activity based probe
				PDB Entry: PDBe RCSB PDBj
48	c3zz1A_	100	17	PDB header: hydrolase
				Chain: A: PDB Molecule: beta-d-glucoside glucohydrolase;
				PDBTitle: crystal structure of a glycoside hydrolase family 3 beta-glucosidase,2 bgl1 from hypocrea jecorina at 2.1a resolution.
				PDB Entry: PDBe RCSB PDBj
49	c5k6lA_	100	16	PDB header: hydrolase
				Chain: A: PDB Molecule: b-glucosidase;
				PDBTitle: structure of a gh3 b-glucosidase from cow rumen metagenome
				PDB Entry: PDBe RCSB PDBj
50	c5wabC_	100	15	PDB header: hydrolase
				Chain: C: PDB Molecule: putative beta-glucosidase;
				PDBTitle: crystal structure of bifidobacterium adolescentis gh3 beta-glucosidase
				PDB Entry: PDBe RCSB PDBj
51	c5wabD_	100	15	PDB header: hydrolase
				Chain: D: PDB Molecule: putative beta-glucosidase;
				PDBTitle: crystal structure of bifidobacterium adolescentis gh3 beta-glucosidase
				PDB Entry: PDBe RCSB PDBj
